# Supplementary material for: Cystinuria Associated with Different SLC7A9 Gene Variants in the Cat
Source: PLoS One. 2016 Jul 12;11(7):e0159247. doi: 10.1371/journal.pone.0159247 (PMC4942060; doi:10.1371/journal.pone.0159247)
Supplement: S1 Table — PCR, polymerase chain reaction; RFLP, restriction fragment length polymorphism; bp, base pair. (XLSX) [file pone.0159247.s001.xlsx]

## Sheet: Sheet1
S1Table. Primer and probe pairs, length of DNA product, and annealing temperatures used for the amplification of the SLC7A9 exons and real-time PCR assays.
Assays	Exon/Intron	Primer/Probe	Primer (5’-3’)	Amplicon size (bp)	Tm (ºC)
Sequencing	Exon 1	Forward primer	ATGGGGTGTTAACCCTGGGA	491	66.5
		Reverse primer	CCAGGCACACAGAAGCACAT
	Exon 2	Forward primer	TGAGGATGCATGGACCTGAT	481	66.5
		Reverse primer	GAGCAGCCCAATTTACACCT
	Exon 3	Forward primer	CCAGGTGTAAATTGGGCTGC	594	66.5
		Reverse primer	GTGCTGCCTTGAGGGACA
	Exon 4, 5	Forward primer	AATGAGGCAGTGGAGAGGAC	688	66.5
		Reverse primer	ACGTGGAGGTGAACTTTAGG
	Exon 6, 7	Forward primer	CTCTGTGGTGGAGGGTCT	856	64.3
		Reverse primer	TGTCCCTAACAGCTATCCCT
	Exon 8	Forward primer	CCGGAGGGATTCACAGCCA	348	61.9
		Reverse primer	AGGACTTTCACCCTGGGTCT
	Exon 9	Forward primer	TAACCGCTTCACCTACTTCC	392	64.3
		Reverse primer	ACCTGTTTCATGCTGAGGAC
	Exon 10	Forward primer	AAGACTAGTTCAACCCCACC	438	61.9
		Reverse primer	GGCCAGAAATCAGGAGCA
	Exon 11	Forward primer	GAAATTGGAGGAGGGGCACA	424	66.5
		Reverse primer	TGCTAGCTGCCTGAGATCCT
	Exon 12	Forward primer	CTTACCTCCAAAGAGCCACT	393	64.3
		Reverse primer	AGAGCTGAGGCTATGGAAAC
RFLP for c.881T>A	Exon 7	Forward primer	CCAGAAACCTGCCCTTGGC	248	63.2
		Reverse primer	TGTCCCTAACAGCTATCCCT
Real-time PCR for c.706G>A	Exon 5	Forward primer	GGAGCCATCAGTCTGGCATTTTATA	87	-
		Reverse primer	TACCTGAGAAATCCCAACCAGATG
		Probe for G-allele	TACGATGGATGGTAAGGTG	-
		Probe for A-allele	TACAATGGATGGTAAGGT
Real-time PCR for c.1175C>T	Exon 10	Forward primer	GTTTTGCTGCATGGCTGTTTTATG	82	-
		Reverse primer	GGCCTTTCCAGGTCTTTCTTTGTAA
		Probe for C-allele	GCCTGACGATTCTGGGAT	-
		Probe for T-allele	GCCTGATGATTCTGGG
Real-time PCR for c.1233+1G>A	IVS 10	Forward primer	GGGATTGGTTGTCATGAGGTTTACA	95	-
		Reverse primer	AGAAATCAAAGCCACCTGTGACA
		Probe for G-allele	CCTATCAAGGTAAGTTTC	-
		Probe for A-allele	CCTATCAAGATAAGTTTC
Real-time PCR for c.1409-30A>G	IVS 11	Forward primer	GGCGGGAGCCAGATTTCT	58	-
		Reverse primer	TGGAGCAAAAGCCAGTCAACA
		Probe for A-allele	CCCCTCTGACCGCACT	-
		Probe for G-allele	CCCTCTGGCCGCACT
PCR, polymerase chain reaction; RFLP, restriction fragment length polymorphism; bp, base pair.
