# Supplementary material for: Cystinuria Associated with Different SLC7A9 Gene Variants in the Cat
Source: PLoS One. 2016 Jul 12;11(7):e0159247. doi: 10.1371/journal.pone.0159247 (PMC4942060; doi:10.1371/journal.pone.0159247)
Supplement: S2 Table — There were 6 and 27 variants in the SLC3A1 and SLC7A9 gene between the healthy cat and feline reference sequence. In contrast, when compared with the feline reference sequence and the healthy cat sequence, cystinuric cats had 16 nucleotide changes in the SLC3A1 gene sequence; 2 missense and 4 silent variants in coding regions, and 9 variants and 1 insertion in the flanking regions of several exons. The cystinuric cats also had 51 nucleotide changes in the SLC7A9 gene sequence; 3 missense and 7 silent variants in coding regions, and 37 variants and 4 deletion in the flanking regions of several exons. Variants unique to cystinuric cats are depicted with bold letters. Amino acids are depicted with symbols recommended by IUPAC-IUB. DSH, domestic short-haired cat; DLH, domestic long-haired cat; DMH, domestic middle-haired cat; NA, nucleotides undetected due to sequencing problem, 1GenBank accession number (AANG02047288.1, AANG02047289.1 and AANG03012118.1 in SLC3A1 gene; AANG03028500.1 and AANG03028501.1in SLC7A9 gene), 2cystinuric cat previously reported [6]. (XLSX) [file pone.0159247.s002.xlsx]

## Sheet: S2 Table
S2 Table. Variants in exons and the flanking intronic regions of the SLC3A1 and SLC7A9 gene identified in healthy and cystinuric cats compared to reference sequence.
Gene	Exon/Intron	Position	Genbank1	Normal Control	ID							Mutation
					1A (Maine Coon)	1B (Sphynx)	2 (DLH)	3 (DMH)	4 (DSH)	5 (DSH)	62 (DSH)
SLC3A1	5'	c.1-57	T	C	C	C	C	C	C	C	C
	Exon 1	c.133	G (GTG: 45 Val)	G / A (ATG: 45 Metl)	G	G	G	G	G	G	G
	Intron 1	c.418+3	A	A / G	A / G	G	G	G	A / G	G	G
	Exon 2	c.519	C (GTC: 173 Val)	C	C	C	C	C	C	C	T (GTT: 173 Val)	Silent
	Intron 2	-	-	-	-	-	-	-	-	-	-
	Exon 3	c.735	C (ACC: 245 Thr)	C	C	A (ACA: 245 Thr)	A (ACA: 245 Thr)	A (ACA: 245 Thr)	C / A (ACA: 245 Thr)	C / A (ACA: 245 Thr)	C	Silent
	Intron 3	c.753+48	C	C	C	C	C	C	C / T	C	C
	Exon 4	c.834	A (CAA: 278 Gln)	A	A	A	A	A / G (CAG: 278 Gln)	A	A	G (CAG: 278 Gln)	Silent
	Intron 4	c.879+23	A	A / T	A / T	A	A	A / T	A / T	A	A
		c.879+212	T	T	T / C	C	T	T	T	T / C	T
	Exon 5	c.957	G (GAG: 319 Glu)	G	G	G	G	G / A (GAA: 319 Glu)	G	G	G	Silent
	Intron 5	c.1000-94	C	G	G	G	G	G	G	G	G
	Exon 6	-	-	-	-	-	-	-	-	-	-
	Intron 6	c.1124+31	G	G	G	G	G	G / A	G	G	G
	Exon 7	c.1311	G (CCG: 437 Pro)	T (CCT: 437 Pro)	G / T (CCT: 437 Pro)	G	T (CCT: 437 Pro)	G	T (CCT: 437 Pro)	G / T (CCT: 437 Pro)	G
	Intron 7	-	-	-	-	-	-	-	-	-	-
	Exon 8	c.1342	C (CGG: 448 Arg)	C	C	C	C	C	C	C	T (TGG: 448Trp)	Missense (R448W)
		c.1485	T (GAT: 495 Asp)	T	T	T	T	C (GAC: 495 Asp)	T	T	C (GAC: 495 Asp)	Silent
	Intron 8	c.1489-101_1489-100	None	None	None	None	None	16 bp insertion (homo)	None	None	16 bp insertion (homo)
		c.1489-52	A	A	A	A	A	G	A	A	G
		c.1489-20	T	T	T	T	T	T / C	T	T	T
	Exon 9	-	-	-	-	-	-	-	-	-	-
	Intron 9	c.1605+19	G	G	G	G	A	G	G	G / A	G
	Exon 10	c.1798	C (CCG: 600 Pro)	C	C	C	G (GCG: 600 Ala)	C	C	C / G (GCG: 600 Ala)	C	Missense (P600A)
		c.1846	A (ATA: 616 Ile)	A	A	A	G (GTA: 616 Val)	G (GTA: 616 Val)	A	A / G (GTA: 616 Val)	G (GTA: 616 Val)	Missense (I616V)
	Exon 10 (3'-UTR)	-	-	-	-	-	-	-	-	-	-
	3'	c.*65	A	A	A	A	A	C	A	A	C
		c.*76	T	T	T	T	T	T / C	T	T	T
		c.*81	C	C	C	C	C	T	C	C	T
SLC7A9	5'	c.1-39	C	C	C	C	C	C	A	C	A
		c.1-25	G	G	G	G	G	G	C	G	C
	Exon 1	c.24	C (AAC: 8 Asn)	C	C	C	C	C	C / T (AAT: 8 Asn)	C	T (AAT: 8 Asn)	Silent
	Intron 1	c.96+15	T	T	T	T	T	T	G	T	G
		c.96+22	T	T / C	C	C	T	C	C	C	C
		c.96+27	C	C / T	T	T	C	C	C	C	C
		c.96+50	A	A	A	A	A	A	G	A	G
		c.96+71	T	C	C	C	C	T	C	T	C
		c.96+79	C	T	T	T	T	C	C	C	C
		c.96+82	G	G / A	A	A	G	G	G	G	G
		c.96+122	A	A	A	A	A	A	A / T	A	A
		c.96+124	C	C	C	C	C	C	C	C	C / T
		c.96+171	G	A	A	A	A	G	G	G	G
		c.97-107	T	C	NA	NA	T	C	C	C	C
		c.97-102	A	A	NA	NA	A	G	G	G	G
		c.97-87	A	A	G	G	A	A	A	A	A
		c.97-81	G	G	A	A	G	G	G	G	G
		c.97-78	G	G	A	A	G	G	G	G	G
		c.97-51	C	C	G	G	C	C	C	C	C
		c.97-50	T	T	C	C	T	T	T	T	T
	Exon 2	c.138	C (ATC: 46 Ile)	C	C	C	C	C	C / G (ATT: 46 Ile)	C	C / G (ATT: 46 Ile)	Silent
	Intron 2	c.245-15	T	T / C	T	T	C	C	C	C	C
	Exon 3	c.264	G (GAG: 88 Glu)	G	G	G	G	A (GAA: 88 Glu)	G / A (GAA: 88 Glu)	A (GAA: 88 Glu)	A (GAA: 88 Glu)	Silent
		c.381	T (TCT: 127 Ser)	T	T	T	T	T	T / C (TCC: 127 Ser)	T	T	Silent
		c.408	A (TCA: 136 Ser)	G (TCG: 136 Ser)	G (TCG: 136 Ser)	G (TCG: 136 Ser)	G (TCG: 136 Ser)	G (TCG: 136 Ser)	G (TCG: 136 Ser)	G (TCG: 136 Ser)	G (TCG: 136 Ser)
		c.435	A (TCA: 145 Ser)	G (TCG: 145 Ser)	G (TCG: 145 Ser)	G (TCG: 145 Ser)	G (TCG: 145 Ser)	G (TCG: 136 Ser)	G (TCG: 145 Ser)	G (TCG: 145 Ser)	G (TCG: 145 Ser)
	Intron 3	c.487+19	C	C / T	C	C	T	C	C	C	C
		c.487+58	C	C	C	C	C	C	C / T	C	C
		c.487+75	C	C	C	C	C	C	C / T	C	C / T
		c.487+117	A	A / T	A	A	T	A	A	A	A
		c.487+153	A	A	A	A	A	G	G	G	G
		c.487+170	C	C	C	C	C	C	T	C	T
		c.488-58	A	NA	G	G	A	G	A / G	G	NA
		c.488-55	G	NA	G	G	G	G	G / A	G	NA
	Exon 4	c.543	C (AAC: 181 Asn)	C	C	C	C	C	C	C	C / T (AAT: 181 Asn)	Silent
	Intron 4	c.613+45_53	None	None	None	None	None	None	None	None	9bp deletion (hetero)
		c.614-66	G	G	G	G	G	G	G	G	G / C
	Exon 5	c.702	G (GCG: 234 Ala)	G	G	G	G	G	G	G	G / A (GCA: 234 Ala)	Silent
		c.706	G (GAT: 236 Asp)	G	G	G	G	A (AAT: 236 Asn)	G	G	G	Missense (D236N)
	Intron 5	c.713+38	C	C	C	C	C	C	C / T	C	C / T
		c.713+57	A	A	A	A	A	G	A	G	A
		c.714-30	G	G	G	G	G	G	G / A	G	A
		c.714-5	T	T / C	C	C	T	T	T	T	T
	Exon 6	-		-	-	-	-	-	-	-	-
	Intron 6	c.758+21	G	G	G	G	G	G	G / A	G	G
		c.758+57	T	T / C	C	C	C	C	T / C	C	C
		c.758+98	T	C	C	C	T	C	T / C	C	T
		c.758+156	G	G	G	G	G	G	G / A	G	G
		c.759-214	A	A / deletion (A)	A	A	A	A	A deletion (hetero)	A	A
		c.759-155	T	T / C	C	C	T	C	T / C	C	T
		c.759-113	C	C	C	C	C	C	C	C	T
		c.759-40	G	G	G	G	G	G	G	G	G / A
		c.759-34	C	C	C	C	C	C	C	C	T
	Exon 7	c.873	A(GCA: 291 Ala)	G(GCG :291 Ala)	G(GCG: 291 Ala)	G(GCG: 291 Ala)	G(GCG: 291 Ala)	A	A / G(GCG :291 Ala)	A	G(GCG :291 Ala)
		c.881	T(GTG: 294 Val)	T	A(GAG: 294 Glu)	A(GAG: 294 Glu)	T	T	T	T	T	Missense (V294E)
	Intron 7	c.883-34	G	G	G	G	G	G	T	G	G
	Exon 8	c.984	C(GGC: 328 Gly)	C	C	C	C	C	A (GGA: 328 Gly)	C	C	Silent
	Intron 8	c.986+9	C	C	C	C	C	T	C	T	C
		c.986+36	G	T	T	T	G	G	T	G	G
		c.986+38	G	T	G	G	G	G	T	G	G
		c.986+40	G	T	G	G	G	G	G	G	G
		c.986+42_43	GG	GG	GG	GG	GG	GG deletion (homo)	GG	GG deletion (homo)	GG
		c.986+44	T	G	NA	NA	T	T	G	T	T deletion (homo)
		c.987-62	G	G / A	G	G	G	G	G	G	G
		c.987-40	T	T / C	C	C	T	T	T / C	T	C
	Exon 9	-	-	-	-	-	-	-	-	-	-
	Intron 9	c.1083+23	A	A	A	A	T	A	A	A	A
		c.1083+55	A	A	A	A	G	A	A / G	A	A
		c.1083+79	T	T	T	T	C	T	T / C	T	T
		c.1084-64	C	C	C	C	C	C	C / T	C	C / T
		c.1084-47	C	C	C	C	C	C	A	C	C / A
		c.1084-41	T	T	T	T	T	T	T deletion (homo)	T	T
	Exon 10	c.1175	C (ACG: 392 Thr)	C	C	C	T (ATG: 392 Met )	C	C	C	C	Missense (T392M)
	Intron 10	c.1233+1	G	G	G	G	G	G	G / A	G	G	Splice Donor Site
		c.1233+45	G	G	G	G	G	G	G	G	G / A
		c.1233+49	C	C / T	T	T	C	C	C	C	C / T
		c.1233+94	G	G	G	G	G	G	A	G	G / A
		c.1233+111	G	G / A	A	A	G	G	A	G	A
		c.1234-101	T	T	T	T	T	T	T / C	T	T
	Exon 11	c.1267	G (GTC: 423 Val)	G / A (ATC: 423 Ile)	A (ATC: 423 Ile)	A (ATC: 423 Ile)	G	G	G	G	G / A (ATC: 423 Ile)
	Intron 11	c.1409-30	A	A	A	A	A	A	A	G	A	Branchpoint
	Exon 12	-	-	-	-	-	-	-	-	-	-
	Exon 12 (3'-UTR)	c.*8	A	G	G	G	A	G	G	G	G
	3'	-	-	-	-	-	-	-	-	-	-
There were 6 and 27 variants in the SLC3A1 and SLC7A9 gene between the healthy cat and feline reference sequence. In contrast, when compared with the feline reference sequence and the healthy cat sequence, cystinuric cats had 16 nucleotide changes in the SLC3A1 gene sequence; 2 missense and 4 silent variants in coding regions, and 9 variants and 1 insertion in the flanking regions of several exon…
